# Supplementary material for: Waxy Oleogels for Partial Substitution of Solid Fat in Margarines
Source: Gels. 2023 Aug 24;9(9):683. doi: 10.3390/gels9090683 (PMC10530580; doi:10.3390/gels9090683)
Supplement: Supplementary file 1 [file gels-09-00683-s001.zip]

Archive with 1 entries (1 files):
- gels-2543130-supplementary.pdf
